# Supplementary material for: The Influence of Aspiration Pressure, Follicle Flushing Method and Needle Rotation During Single-Operator OPU Technique on Oocyte Recovery and Embryo Production in the Mare
Source: Animals (Basel). 2025 Mar 14;15(6):832. doi: 10.3390/ani15060832 (PMC11939359; doi:10.3390/ani15060832)
Supplement: Supplementary file 1 [file animals-15-00832-s001.zip]

Archive with 2 entries (2 files):
- Suplementary video 1 (experiment 3, control).mov
- Suplementary video 2 (experiment 3 rotation).mp4
